# Supplementary material for: Pharmacological Screening of Kv7.1 and Kv7.1/KCNE1 Activators as Potential Antiarrhythmic Drugs in the Zebrafish Heart
Source: Int J Mol Sci. 2023 Jul 28;24(15):12092. doi: 10.3390/ijms241512092 (PMC10418701; doi:10.3390/ijms241512092)
Supplement: Supplementary file 1 [file ijms-24-12092-s001.zip]

Archive with 1 entries (1 files):
- ijms-2519475-supplementary.pdf
